# Supplementary material for: A Standardised Approach to the Biomechanical Evaluation of Tracheal Grafts
Source: Biomolecules. 2021 Oct 5;11(10):1461. doi: 10.3390/biom11101461 (PMC8533576; doi:10.3390/biom11101461)
Supplement: Supplementary file 1 [file biomolecules-11-01461-s001.zip]

Archive with 2 entries (1 files):
- suppl/
- suppl/biomolecules-1399195-suppl.m4v
